# Supplementary material for: Modular evolution of glutathione peroxidase genes in association with different biochemical properties of their encoded proteins in invertebrate animals
Source: BMC Evol Biol. 2009 Apr 6;9:72. doi: 10.1186/1471-2148-9-72 (PMC2679728; doi:10.1186/1471-2148-9-72)
Supplement: Additional file 2 — Amino acid sequences. Multiple alignment of amino acid sequences of GPx proteins used in the phylogenetic analyses. [file 1471-2148-9-72-S2.zip]

Archive with 1 entries (1 files):
- sup2.fast
