# Supplementary material for: Modular evolution of glutathione peroxidase genes in association with different biochemical properties of their encoded proteins in invertebrate animals
Source: BMC Evol Biol. 2009 Apr 6;9:72. doi: 10.1186/1471-2148-9-72 (PMC2679728; doi:10.1186/1471-2148-9-72)
Supplement: Additional file 2 — Amino acid sequences. Multiple alignment of amino acid sequences of GPx proteins used in the phylogenetic analyses. [file 1471-2148-9-72-S2.zip › sup2.fast]

105   295
ABO97353-O--------------------------------------------------
CAL54783-O--------------------------------------------------
AAM93975-G--------------------------------------------------
AAL14348-C-----------------------------------------MLLTRKNVA
XP_313168---------------------------------------------------
NP_611393---------------------------------------------MFDKEF
AAP80851-G--------------------------------PIVRLPIHPTPNSRRPQP
AAR96123- ------------------------------------------MAGRSIVH
AAT85827- ------------------------------------------MMSFVIVN
XP_313166----------------------------------------MFSTKSVLLFV
EAT35788-A------------------------------------------MIGRKSAI
CAB03004- --------------------------------------------------
CAE60228- --------------------------------------------------
XP_0018975--------------------------------------------------
CAD38524- --------------------------------------------------
CAE03446-O--------------------------------------------------
NP_0010476----MPSRTAPFISRLRLLRTAAALSPFSSSAPPRHSPRILRAIPVGAPH
NP_192897------------MLRSSIRLLYIRRTSPLLRSLSSSSSSSSSKRFDSAKPL
NP_564813---------------------------------------------------
AAX96834-O------------------------------MAATTTSSSSGGGNRIWTSS
NP_180715---------------------------------------------------
NP_181863-------------------------------------MPRSSRWVNQRATS
NP_180080------MVSMTTSSSSYGTFSTVVNSSRPNSSATFLVPSLKFSTGISNFAN
NP_194915---------MAFSYASFSTPFNGFAANPSPITSAFLGPSLRFSTRTSKTRN
BAD72440-OMASTTTTTAAAAARFTCLAPATRPASASASAGRFLLPARQWGAATTHGSA
NP_191867---------------------------------------------------
NP_566128---------------------------------------------------
CAC17628-O--------------------------------------------------
XP_812806---------------------------------------------------
CAC85914-T--------------------------------------------------
XP_812807---------------------------------------------------
XP_824159---------------------------------------------------
CAJ04927-L--------------------------------------------------
AAC14468- --------------------------------------------------
SjGPx1-Sch--------------------------------------------------
ShGPx1-Sch--------------------------------------------------
FhGPx1-Fas-------------------------------------------------M
CT032433-P--------------------------------------------------
SmedGPx2- --------------------------------------------------
BAA22780- -------------------------------------------MSWGRLS
CAA50793- -------------------------------------------MSLGRLC
CR730579-T--------------------------------------------------
AAO86705-D--------------------------------------------------
CR708872-T-------------------------------------------------M
NP_0010072--------------------------------------------------
ABC25026-H--------------------------------------------------
EgGPx1-Ech--------------------------------------------------
BAE07196- ----------------------------------------MTISFRVIAK
XP_623095---------------------------------------------------
XP_969937-----------------------------------------MLVPGLQLFS
XP_969867------------------------------------------MPRVKTKAR
XP_0011208--------------------------------------MQKLIFLTVLFF
ABA25916- --------------------------------------------------
EAT39816-A-------------------------MFLLRLLTRPASSASNRTAAFGLFG
AV672461-C--------------------------------------------------
PwGPx1    --------------------------------------------------
PwGPx2    --------------------------------------------------
AAU34080- --------------------------------------------------
SjGPx2-Sch--------------------------------------------------
SmedGPx1-S--------------------------------------------------
EDP05620-C--------------------------------------------------
SINFRUP000------------------------------------MEALGGYPTRSSNP
Q4RSM6-Tet------------------------------------MEALGGYPTRSSNP
NP_956516-------------------------------------MEALGGYPSKSSAS
Q8TED1-Hom------------------------------------MEPLAAYPLKCSGP
NP_081403-------------------------------------MEPFAAYPLKCSGP
NP_0010183--------------------------------------------------
SINFRUP743--------------------------------------------------
NP_056511---------------------------------------------------
NP_077160---------------------------------------------------
XP_0021286--------------------------------------------------
SmedGPx3- -------------------------------------------------M
CAA68491- --------------------------------------------------
AAH86649- --------------------------------------------------
AAO86703-D--------------------------------------------------
SINFRUP515--------------------------------------------------
NP_0010046--------------------------------------------------
SINFRUP832--------------------------------------------------
CAA48394- --------------------------------------------------
AAH54848- --------------------------------------------------
SINFRUP721--------------------------------------------------
AAH13526- --------------------------------------------MAQKLW
NP_874360---------------------------------------------MFQQFQ
AAH37027- --------------------------------------------MARILR
AAP50261- --------------------------------------------MARLLQ
NP_001500---------------------------------------------MTTQLR
NP_034473---------------------------------------------MVTELR
AAT28332- --------------------------------------------------
CAD38523- ----------------------------MISFLLIPFLLFGVTFSVEKFK
NP_509616--------------------------------------------MAPGSVL
AAF60893- --------------------------------------------MASNSL
NP_509615---------------------------------------------MALWQL
CAA44965- ------------------------------------------MSAQLLIL
CAA48881- ------------------------------------------MSAQLLIL
CAA48880- ------------------------------------------MSAQLLIL
AAB58573- ------------------------------------------MFIQLLIL
CR6907642---------------------------------------------------
SINFRUP748--------------------------------------------------
AK113705-C-------------------------------------------------M
NP_009803---------------------------------------------------
XP_757931---------------------------------------------------
BAA83594-C--------------------------------------------------
EDP08068-C--------------------------------------------------
EDP03176-C--------------------------------------MLQTRAPVVSRP
CAE76176- --------------------------------------------------

---------------MGASHSAPTPDVDDVQSLDQLPSARTATG-EDFDF
--------------MGAFQSKRPSSVIDACDTFDQLPSEPLHDG-TAFDF
---------------------------MSATKLSDLQGLKDIEG-GAIDP
VRPARAARRDVRAMSLLGNLFGGGSKPTSSTSNFHQLSALDIDK-KNVDF
-----------------------MQSPPEKAKSIFEFTVTDLNG-NEVSL
LFPGLLVAVALVVVLQTRSRLQQDLQDMRWRLTIHALTVRDTFG-NPVQL
LSTAPPSPASRLSFPPRRRRLCPPAIGAAASASVYDLSA-FKNG-RPYPF
FFLGSVAIALGSYIYFTMQIDMSANGDYKNAASIYEFTVKDTHG-NDVSL
ILIGLFFAGLGTYYFYSKQQSTTX---SEEASSIYDFTVKDTYG-NDVSL
VGVLIAYGVNRFYSQSTTTQTDGTMEDYKNAKSVYDFTVKDSQG-ADVSL
VCSAVAVLSYCAYRYHFAEMATESTSDYKSASSVYDFTVKDGQG-EDISL
------------------------------MSSVYDFNVKNANG-DDVSL
------------------------------MSSVYDFTVKNANG-DDVTL
-----MFRGMCSVLHKSTSGSIRSLVKMSXATTIYDFTVKDAEG-KDVSL
----------------MGASMSSSSTTSDSKKSIYDFSAKDIDG-LDTSF
--------------------MGAAESSSKLAGSIHEFTVKDARG-SDVEL
PPRVSAAVSPLVRPVAAGFALFSMATAASSAASVHDFTVKDASG-KDVDL
FNSHRIISLPISTTGAKLSRSEHSMAASSEPKSLYDFTVKDAKG-NDVDL
-------------------------MATKEPESVYELSIEDAKG-NNLAL
LAVLALAVALVSLLSLRAPPPAAPSMADDLPTSVHDISVKDIKG-NDVKL
-------------------------MADESPKSIYDFTVKDIGG-NDVSL
KIKKFILFLGVAFVFYLYRYPSSPSTVEQSSTSIYNISVKDIEG-KDVSL
LSNGFSLKSPINPGFLFKSRPFTVQARAAAEKTVHDFTVKDIDG-KDVAL
PSNGVSVKSSNSHRFLVKSKNFSVYARAAAEKSVHDFTVKDIDG-NDVSL
AVPVVAAPSRRWAPGVAYATAATGKSVHDFTVKVVAFRALDIDG-KDVAL
--------------------MGASSSSSVSEKSIHQFTVKDSSG-KEVDL
----------------------MGASASVPERSVHQFTVKDSSG-KDLNM
----------------------MGAAESVPETSIHEFTVKDCNG-KEVSL
------------------------------MTTVYDFQVNAADG-KPYDL
------------------MFRFGQLLRAAEMKSIYEFQVNAADG-KPYDL
---------------------MTSEGTDNAHSSIYDFQILDADH-QLYDL
-------------------MLRSSRKKMSAASSIFDFEVLDADH-KPYNL
-------------------------------MSIYDFKVNGSDH-QPYDL
-----------------------MSSSHKSWNSIYEFTVKDING-VDVSL
-----------------------MSSSSRSGSSIYDFTAKDIDG-VDVSL
-----------------------MATSGGTDGTIYGFSATTIDG-EHVKL
FGLCRRSGGASILRYALALPFTGMATSGGTDGTIYGFSATTIDG-EHVKL
------------------MATSTDKNAYKKAGSIYEFSAKDIDGNDEVSL
-------MVWIYLIFNLLIFQMANGDSWKNASTIYEFSAKTIDG-EDISL
RLLKPALLCGALAAPGLAGTMCASRDDWRCAASMHEFSAKDIDG-HMVCL
RLLKPALLCGALAAPGLAGTMCASRDDWRCARSMHEFSAKDIDG-HMVNL
--------------------MCAQAMDWQSAKSIYDFSALDIDG-NEVSL
---------------------CAQANDWQSAKSIYEFSAIDIDG-NDVSL
RPLFVILMFGALASSSILLATSASTEDWQRATSIYNFSAVDIDG-NVVSL
--------------------------------------------------
MYLIIPYCKITIIFDHIKFSVIMAASDPTKASSIFEFQAKSIDG-EDISL
--------------------------MASNEAEFYTFDALDIDG-NNVSM
LATPIIGNVICLSRAQLSTVRMTSNPDYKAATSIHEFTVKNIKG-EDVKL
---------------------MSGNDNYKEAKSIYDFTAKSIKG-EDVFL
VATTVLRVFSTVPPVITSKAAMSNPEKPQEAASIYEFTANDIKG-EPVSL
KRTQPTGDAADTKHTTAESSEPEPSSEASSATTIYEFTAKTIEG-EEISL
CGVIGENCEDNNKKEECALAPLDQDKNWKSASTIYDFHAKDIHG-NDVSL
--------------------MATADDSWKDASSIYDFSAVDIDG-NEVSL
TAMVAINLLSTSSVLACPSSQSKKTASGNEPSSVYDFSAVDIDG-NKVDF
-------------------------MAGKDVKDIYGFTVNDIDD-QEVSL
-MRKLFALLFPSILLVTYSLPNQ---RPSHDANIYEFNVTDIDG-NVVNM
-MGSSFGLLIGLIALTVYSLPNRDADSVTSKTSIYDFNATDIDG-NLVNL
----MFDRFTSLLSLIIFLANSEACMRSPASGKIYDFTVTDIDG-NEVQL
---MIDCFTRGLLLTLICLGGLKTCNKTPALNNIYHFNVTDIDG-NEVQL
----------MLKLTLIYLIFLQIFHYVYCQKSVFHFSINDSNG-NVLDL
-------MCCVDARTMSMPSLPASCSAWAPAAGASEQEAVDIDG-KSRSL
KAKKLTVLLSMTVGVGCLFLLQTQLLKPRRPSDFYSFEVKDAKG-RTVSL
KAKKLTVLLSMTVGVGCLLLLQTQLLKPRRPSDFYSFEVKDAKG-RTVSL
RAGLFKVLLSVALCMGSLYLLQNKLSKSRKTKDFYSYEVKDARG-RTVSL
RAKVFAVLLSIVLCTVTLFLLQLKFLKPKIN-SFYAFEVKDAKG-RTVSL
KAKIFAVLLSMVLCTVMLFLLQLKFLKPRTN-SFYSFEVKDAKG-RTVSL
----------MGMFLRAFTLIILLCLLEAKQKDFYTFKVVNSRG-RLVSL
---------------------------------FYTFKVVNSRG-KLVSL
---------MVAATVAAAWLLLWAAACAQQEQDFYDFKAVNIRG-KLVSL
----------MVAAVATAWLLLWAAACAQSEQDFYDFKAVNIRG-KLVSL
-------MAREVLRVLVLLAPLFGVFSENKHNGFYDYNVKTFDG-ETVSL
FKKLKTISILLYGHVEKAFSSVNLQKDDIKNKSFYDFTAIDIDS-KQVEF
--------------------MCAARLAAAAAQSVYAFSARPLAGGEPVSL
--------------------MCAARLSAAAQSTVYAFSARPLTGGEPVSL
------------------------------------LSAKLLSG-DLLNF
--------------------------------------------------
--------------------------------------------------
--------------------------------------------------
--------------------------MAFIAKSFYDLSAISLDG-EKVDF
--------------------------MAYIAKSFYDLSAIGLDG-EKIDF
--------------------------------------------------
GSCLFSLFMAALAQETLNPQKSKVDCNKGVTGTVYEYGANTIDGGGFVNF
ASCLVLFFLVGFAQQTLKPQNRKVDCNKGVTGTIYEYGALTLNGEEYIQF
ASCLLSLLLAGFVPPGRGQEKSKTDCHGGMSGTIYEYGALTIDGEEYIPF
ASCLLSLLLAGFVSQSRGQEKSKMDCHGGISGTIYEYGALTIDGEEYIPF
VVHLLPLLLACFVQTSPKQEKMKMDCHKDEKGTIYDYEAIALNKNEYVSF
VFYLVPLLLASYVQTTPRPEKMKMDCYKDVKGTIYDYEALSLNGKEDIPF
----------------MVDETTRWSQCKDVNQSIYDFQMETLQG-QFTDL
PKAQPKQDKYQPGPKLIDETTRWSKCKSDQNRTIYDFEVDTLDG-NFTNL
SLAVALATIIGISCTATVDETMRWKECLNTNQSIFDFQIETLQG-EYTDL
LTLAVSFTVILFAFCVEVDDTLRWKQCAVTNQSVFDFQIETLKG-DYTDL
TFAALFAFVAAQPGPKMVDETTRWSQCKDTNQSIYDFQVETLQG-EYTDL
SHMVLLQLIVAQLGPKIGKQFLKPKQCEITNQTVYDFQVQMLNG-AQKSL
SHMVLLQLIVAQLGPKIGKQFLKPKQCEITNQTVYDFQVQMLNG-AQKSL
SHVVLLQLIVAQLGPKIGKQFLKPKQCEITNQTVYDFHAQMLNG-AQRSL
SYAILLQLIATQVADKQLPNLT--KQCEPTSQTIYDFHVPTLDG-SEKSL
----------------------------MENKSIYDFSAETLDG-RLVPL
--------------------------------------------------
HQKGAVPAVLLVLGTLAVATSIENSTCFHNTFSVYDHSFPTLSG-ETVNL
-----------------------------MTTSFYDLECKDKKG-ESFKF
------------------------------MVSFYDLKAKKPSQ-EDYTF
-----------------------------MASPFYALAATDIAG-KEFPF
----------------------------MANPEFYGLSTTTLSG-QPFPF
AIGRAVRPAARPVVRTQALFGFGKTAEPETTSEFYQFQVKDIDG-KNFKL
---------------------------MSSATTIYDFKPLDKKG-SELPL

KSTRNKVTLVVN---VASACGLTTKNYADFASLQDRFG----DDLVILAF
ASTRGGVVLVVN---VASYCGLTTKNYEDFKLLQDRFG----DDLTILAF
SRFAGKVVFAMN---VASACGYTKPGYELLKRLTDKFAP---ADFVAVAI
KSLNNRVVLVVN---VASKUGLTAANYKEFATLLGKYPA---TDLTIVAF
DRYQGSVCLIVN---FSTKDATFEKVLSLLTPLLRKYHNDTRKDLNVLFF
DTFAGHVLLIVN---IASKCGLTLSQYNGLRYLLEEYED---QGLRILNF
SPLSGKLTLFVN---VASYCA-LTPQYEGLVALHTAYQP---KGFEVVAS
EKYKGKVVLVVN---IASKCGLTKNNYEKLTDLKEKYGE---RGLVILNF
EQYRGHVVLIVN---IASQCGLTKNNYKKLTDLREKYGD---KGLKILNF
EKYRGKVLLIVN---IASQCGLTKGNYAELTELSQKYAD---KDFKILSF
EKYRGKVLLVVN---IASKCGLTKGNYAELTELSQKYAD---KDFKILSF
SDYKGKVLIIVN---VASQCGLTNKNYTQLKELLDVYKK---DGLEVLAF
SQYKGKVLIIVN---VASQCGLTNKNYTQLKELLDVYKK---DGLEVLAF
EKYRGKPVVIVN---VASQCGLTNSNYTELKELMEHYKD---KGLAIAAF
EKYRGKVLLVVN---VASQCGFTDSNYTQLKQLLDKYKE---KGLEIAAF
SRYKGKVVLIVN---AASRCGLTNYNYTELGQLYGKYKE---T-------
STFKGKVLLIVN---VASQCGLTNSNYTELSQLYEKYKD---QGFEILAF
SIYKGKVLLIVN---VASQCGLTNSNYTELAQLYEKYKG---HGFEILAF
SQYKDKVLLIVN---VASKCGMTNSNYTELNELYNRYKD---KGLEILAF
SEYEGKVLLIVN---VASKCGLTNSNYKELNVLYEKYKE---KGLEILAF
DQYKGKTLLVVN---VASKCGLTDANYKELNVLYEKYKE---QGLEILAF
SKFTGKVLLIVN---VASKCGLTHGNYKEMNILYAKYKT---QGFEILAF
NKFKGKVMLIVN---VASRCGLTSSNYSELSHLYEKYKT---QGFEILAF
DKFKGKPLLIVN---VASRCGLTSSNYSELSQLYEKYKN---QGFEILAF
SKFKGRALLIVN---VASQCGLTTANYTELSHLYEKYKT---QGFEILAF
SVYQGKVLLVVN---VASKCGFTESNYTQLTELYRKYKD---QGFVVLAF
SIYQGKVLLIVN---VASKCGFTETNYTQLTELYRKYKD---QDFEILAF
EMYKGKVLIVVN---VASKCGFTETNYTQLTELYQKHRD---KDFEILAF
SQHKGHPLLIYN---VASRCGYTKGGYETAATLYNKYKG---QGFTVLAF
SQHKGHPLLIYN---VASRCGYTKGGYETATTLYNKYKG---QGFTVLAF
SQHKGHPLLIYN---VASRCGYTKGGYETATTLYNKYKG---QGFTVLAF
VQHKGSPLLIYN---VASKCGYTKGGYETATALYNKYKS---QGFTVLAF
GQHKGHPLLIYN---VASKCGFTKGGYETATALYNKYKH---LGFMVLAF
EKYRGHVCLIVN---VACKUGATDKNYRQLQEMHTRLVG---KGLRILAF
SKYRGYVCLIVN---VACKUGATDKNYRQLQKMHTQLVG---DGLRILAF
DKYRGRVCLIVN---VACKUGLTDKNYRQLQELHTRLSG---QGLSILAF
DKYRGRVCLIVN---VACKUGLTDKNYRQLQELHTRLSG---QGLSILAF
EKYKGEVCLIVN---VASKCGLTDKNYRQLQALHEELAG---KGLRILAF
SKYKGDVVLVVN---VASKUGATAKNYNQLQELHKLLAG---KGLRILGF
DKYRGFVCIVTN---VASQUGKTDVNYTQLVDLHARYAE---CGLRILAF
DKYRGFVCIVTN---VASQUGKTEVNYTQLVDLHARYAE---CGLRILAF
DKYRGRVCVIVN---VASKUGKTRVNYTQLVEMHASYAE---RGLSILGF
EKYRGYVCIITN---VASKUGKTPVNYTQLAAMHVTYAE---KGLRILGF
EKYRGNVVIITN---VASKUGKTPVNYSQFAEMHVKYAE---RGLRILAF
--------------------------------MHAKYSE---RGLRILAF
SKYKGFVTLIVN---VASKUGLTELNYAQLADLHTKYAE---KGLRILAF
GKYRGNVVIVVN---VAILUGLTKKNYAQLQDLYTKYSS---QGLRILAF
DVYKGHVCIIVN---VASQCGLTANNYKQLNELYEQYGES--KGLRILAF
SKYKGHVCLIVN---VASKCGLTATNYKELNELYDEYAES--KGLRILAF
EKYKGHVCIIVN---VASQCGYTKNNYAELVDLFNEYGES--KGLRILAF
EKYKGHVCIIVN---VASKCGHTKSNYEQFVELYDKYSEE--KGLRILAF
NKYRGHVCIIVN---VASNCGLTDTNYRELVQLYEKYNEK--EGLRILAF
DKYKGHVALIVN---VASKUGKTNKNYTQLVELHEKYAES--KGLRILAF
ERYRGHVLIIVN---VASKCGYTAGHYKELNELYEEYGET--EGLRILAF
SKYKGHVCIIVN---VASEUGFTKVNYEQLQQLYGKYSQ---QGLKILAF
ARYRNLVCLIVN---VASNCALVDVMYQQLQALYDQYAA---NGLRILAL
SKCRNKVCIIVN---VASNUGLADLNYRQLQALYIQHAA---DGLCILAF
KKYLNKVCIIVN---VATEUGLAGTNYPQLQRLYTQYSE---NGFRILAF
TKYLNKVCIIVN---VATEUGLAGTNYPQLQKLYTEYSE---SGLRILAF
SQFKGKVLLFTN---VASECGYTDSHYKMLTKLNSKYSF---KGLQILAF
SEYAGKVTLVVN---VASACGYTDENYKGLTKTYNKYRD---HGLEILGF
EKYRGKASLVVN---VASYSEQTESNYRYLQELHRELGT---SHFNVLAF
EKYRGKASLVVN---VASRSEQTESNYRSLQELHRELGP---SHFNVLAF
EKYRGKVSLVVN---VASGSELTEQSYRALQELHRELGT---SHFNVLAF
EKYKGKVSLVVN---VASDCQLTDRNYLGLKELHKEFGP---SHFSVLAF
EKFKGKASLVVN---VASDCRFTDKSYQTLRELHKEFGP---YHFNVLAF
EKYRGSVSLAVN---VASECGYTDEHYKDLQQLQKDFGP---FHFNVLAF
EKYRGSVSLSVPGGERASECGFTEEHYKDLQQLQRDFGP---YHFNVLAF
EKYRGSVSLVVN---VASECGFTDQHYRALQQLQRDLGP---HHFNVLAF
EKYRGSVSLVVN---VASECGFTDQNYRALQQLQRDLGP---HHFNVLAF
KKYIGKVSLVVN---VASECGYTDEHYKELTALQNELVQKE-QPFTVLAF
TKYRGKVVLVVN---TACKURFTHHYYQQMQQLHSQYFH---RGLCILAF
GSLRGKVLLIEN---VASLUGTTVRDYTQMNELQRRLGP---RGLVVLGF
GSLRGKVLLIEN---VASLUGTTIRDYTEMNDLQKRLGP---RGLVVLGF
SSLKGKVVLIEN---VASLUGTTVRDYTQMNELHSRYAD---QGLVVLGA
--------------------GTTARDYTQMNELHGRYAA---KGLVILGV
-----------------------------MNELHERFAE---KGLVVLGV
--------------------------YTQMNELHERYAG---QGLVILGV
NTFRGRAVLIEN---VASLUGTTTRDFTQLNELQCRFP----RRLVVLGF
NTFRGRAVLIEN---VASLUGTTTRDYNQLNELQCRFP----RRLVVLGF
--------------------------FSELNQLQSKYP----HRLVVLGF
QQYAGKHILFVN---VASFCG-LTATYPELNTLQEELKP---FNVTVLGF
KQFAGKHVLFVN---VAAYUG-LAAQYPELNALQEELKN---FGVIVLAF
KQYAGKYILFVN---VASYUG-LTDQYLELNALQEELGP---FGLVILGF
KQYAGKYVLFVN---VASYUG-LTGQYIELNALQEELAP---FGLVILGF
KQYVGKHILFVN---VATYCG-LTAQYPELNALQEELKP---YGLVVLGF
KQYRGKHVLFVN---VATYCG-LTIQYPELNALQEDLKP---FGLVILGF
SQYKGQVLLIIN---VATFCA-YTQQYTDFNPLIEKNVN---GGFTILAF
EKFKGQVLLVIN---VATFCA-YTQQYIDFNPLIEKNIANG-NQFSILAF
SQYRGKVILLVN---VATFCA-YTQQYTDFNPMLEKYQA---QGLTLVAF
SQYRGKVTLLVN---VATFCA-YTQQYTDFNPILDKYQK---QGLVIAAF
SQYRGQVLLMVN---VATFCA-YTQQYTDFNPLIEKYQS---QGFTLIAF
AEYRNKVLLIVN---VATYCA-YTMQYRDFNPILESNSN---GTLNILGF
AEYRNKVLLIVN---VATYCA-YTMQYRDFNPILESNSN---GTLNILGF
TEYRNKVLLIVN---VATYCA-YTMQYRDFNPILGSNSN---GTLNILGF
AEYRGKVLLLVN---VATYCA-YTFQYNDFNPMLENNSN---GTLKILAF
GNYKGKVLLIIN---VATFUGSTIEEYHRLNALMEMFGH---LNFTVLAF
--------------------------YHRLNALMEMFGD---RNFTILAF
GEFRGNVSVVIN---VATYUGATVPQYKAMNALSEEYTQ---SSFVTLAF
DQLKGKVVLIVN---VASKCG-FTPQYKELEELYKKYQD---KGFVILGF
DQLKGKVVLVVN---TASKCG-YTPQFAELEELNKKYAD---QGLQIIGF
AQLQGKVVLVVN---VASQCG-FTPQYKGLQELYDKYKD---EGLVIIGF
KDLEGKAVLIVN---VASKCG-FTPQYKGLEELYQQYKD---RGLVILGF
SSLKDKAVLVVN---LASACG-FTPQYAELQDLQDKYGK---QGFVVLGF
STYQGKVVLIVN---VASKCG-FTPQYAGLEKVYKEIKEKYPDDFEILAF

PCNQFLFQESG--SSKSICAFAQKR-------GFKG-TVFEKC-KVN-GK
PCNGFMFQEPF--GAKSACAFARKR-------GFKG-MVFQKV-KVN-GS
PCNSFLWQESG--SAEDVKTFALAR-------ADKL-LVTEKA-AVN-GN
PCNQFGGQEPG--TNAEIKAFASAR----GFSGAGA-LLMDKV-DVN-GA
PCFQFGSKESP---DEIVQRFESST----DSSGMIG-EIFTEI-EVN-GS
PCNQFGGQMPE--SDGQEMLDHLRR-----EGANIG-HLFAKI-DVK-GA
PCNQFGRQEPQ--PDDEICAFVKER-----FGARF--VLLDKL-VVN---
PCNQFGSQMPE--ADGEAMVCHLRD-----SKADIG-EVFAKV-DVN-GD
PCNQFGSQMPE--SDGEPMVCHLRD-----AKADIG-DVFQKV-DVN-GA
PCNQFGGQMPE--GDGEEMVCHLRS-----AKAEVG-DVFAKI-DVN-GD
PCNQFGSQMPE--KDGEEMVCHLRD-----AKADVG-DVFARV-NVN-GD
PCNQFAGQEPS--CEIDIQAFVADK-----FKFEP--TLFQKI-DVN-GD
PCNQFAGQEPS--CEVDIAAFVADK-----FKFEP--TLFQKI-DVN-GD
PCNQFGGQEPK--CELEVKNFVANK-----FHFEP--DLYGKI-DVN-GK
PCNQFSNQEPG--CGIDIKEFVNKK-----YNFVP--DLYDKI-DVN-GD
-----GATEPG--SNEQVVEFACTR-----FKAEY--PILGKV-DVN-GG
PCNQFGGQEPG--TNEEIVQFACTR-----FKAEY--PIFDKV-DVN-GD
PCNQFGNQEPG--TNEEIVQFACTR-----FKAEY--PIFDKV-DVN-GD
PCNQFGDEEPG--TNDQITDFVCTR-----FKSEF--PIFNKI-EVN-GE
PCNQFAGQEPG--SNEEIEQTVCTR-----FKAEF--PIFDKI-DVN-GK
PCNQFLGQEPG--NNEEIQQTVCTR-----FKAEF--PIFDKV-DVN-GK
PCNQFGSQEPG--SNMEIKETVCNI-----FKAEF--PIFDKI-EVN-GK
PCNQFGFQEPG--SNSEIKQFACTR-----FKAEF--PIFDKV-DVN-GP
PCNQFGGQEPG--SNPEIKQFACTR-----FKAEF--PIFDKV-DVN-GP
PCNQFGAQEPG--SNPQIKQFACTR-----FKAEF--PIFDKV-DVN-GP
PCNQFLSQEPG--TSEEAHQFACTR-----FKAEY--PVFQKV-RVN-GQ
PCNQFLYQEPG--TSQEAHEFACER-----FKAEY--PVFQKV-RVN-GQ
PCNQFLRQEPG--SDQQIKDFACTR-----FKAEY--PVFQKV-RVN-GP
PCNQFAGQEPG--TAVEVKEYACTR-----FKADF--PIMEKI-DVN-GD
PCNQFAGQEPG--TALEVKEFACTR-----FKADF--PIMAKI-DVN-GS
PCNQFAGQEPG--TALEVKEFACTQ-----FKADF--PIMAKI-DVN-GD
PCNQFGGQEPG--TEEEIKEFVCTK-----FKAEF--PIMAKI-NVN-GE
PCNQFAGQEPG--TEEEVKSFACTR-----FKAEF--PIMEKV-CVN-GE
PCNQFGGQEPW--AEAEIKKFVTEK-----YGVQF--DMFSKI-KVN-GS
PCNQFLGQEPW--PEAEIKKFVSET-----YGVQF--DMFSKI-NVN-GP
PCNQFGGQEPW--PEAEIKQYVTEK-----YNVQF--DMFSKI-NVN-GS
PCNQFGGQEPW--PEAEIKQYVTEK-----YNVQF--DMFSKI-NVN-GS
PCNQFGSQEPG--SDEEIKKFATEK-----YNVQF--DMFSKI-DVN-GS
PCNQFGGQEPG--SDAEIKEFVKSK-----FNVEF--DMFSKI-DVN-GD
PCNQFGRQEPG--SNQEIKEFAA-G-----YNVKF--DMYSKI-CVN-GD
PCNQFGKQEPG--SNEEIKEFAA-G-----YNVKF--DMFSKI-CVN-GD
PCNQFGGQEPG--TNSEIKEFAS-G-----FNVQF--DLFGKI-DVN-GD
PCNQFGKQEPG--SEAEIKEFAK-G-----YNAEF--DLFSKI-DVN-GD
PSNQFGNQEPG--TEAQIKQFAQ-S-----YNAQF--DMFSKI-DVN-GP
PSNQFGRQEPG--TNSQIKEFAK-S-----YNAEF--DMFSKI-DVN-GD
PCNQFGNQEPG--TDLEIKEFAL-A-----RGAHY--DLFSKI-DVN-GD
PCNQFRNQEPG--TNAEIKEAARNK-----FGLTF--DFFSKV-DVN-GP
PCNQFAGQEPG--NPEEIVCFAS-E-----RKVKF--DLFEKV-DVN-GD
PCNQFNGQEPG--NSEDICNFAD-R-----QKVKF--DLFEKI-DVN-GD
PCNQFAGQEPG--TNEEICQFVS-S-----KNVKF--DVFEKI-NVN-GN
PCNQFGGQEPG--DSEKICEFVK-A-----RNVKF--DMFEKI-KVN-GK
PSNEFGGQEPG--TSVEILEFVK-K-----YNVTF--DLFEKI-NVN-GD
PCNQFGGQEPG--TETDIKKFVE-K-----YNVKF--DMFSKV-NVN-GD
PCNQFGNQEPG--TNEEIKHFARVE-----KGAKF--DLFAKI-YVN-GD
PCNQFGKQEPK--PNADIKKFATEN-----YGVTF--DLFSKI-NVN-GD
PCNQFFNMEPG--TDEEIKRHVTAK-----YNVTF--DLFHKI-DVN-GN
PSNQFLNLEPG--TDEEIKQHVTDK-----YNITF--HLFHKI-DVN-GD
PCNQFRGQEPG--TDQEIKQRVLAK-----YNVTF--DLFHKI-DVN-GE
PCNQFRGQEPG--TDQEIKQRVLAK-----YNVTF--DLFHKI-DVN-GE
PCNDFGKQEPQ--SSHRVVRWAKNK-----YNVDF--PILQKISFYNTGE
PCNQFGKQEPG--DEKEIKHFCSTK-----YHVDF--PMFSKV-DVN-GA
PCGQFGDTEPG--TSRDSEAFAKAT-----YGVTF--PFFNRI-KIM-GS
PCAQFGETETG--SSRDSEAFAKAT-----YGVTF--PFFSRI-KIM-GS
PCSQYGDTESG--TSREIEAFAKSN-----YGVTF--PIFNKI-KIM-GS
PCNQFGESEPR--PSKEVESFARKN-----YGVTF--PIFHKI-KIL-GS
PCNQFGESEPK--SSKEVESFARQN-----YGVTF--PIFHKI-KIL-GP
PCNQFGQQEPG--SDKEIDSFVRRV-----YGVSF--PIFSKI-AVV-GI
PCNQFGQQEPG--SDRDIDSFIRRV-----YGASF--PLFSKI-AVV-GT
PCNQFGQQEPD--SNKEIESFARRT-----YSVSF--PMFSKI-AVT-GT
PCNQFGQQEPD--TNREIENFARRT-----YSVSF--PMFSKI-AVT-GT
PCNQFGEQEPH--DNHYIQEFASSE-----YKASF--PIFAKI-DVR-DR
PCAQFGREKNLNWDDQEIRKFVVSQ-----FNAQF--ELFKTV-DVI-GN
PCNQFGHQENA--KNEEILNSLKYVRPGGGFEPNF--MLFEKC-EVN-GA
PCNQFGHQENG--KNEEILNSLKYVRPGGGFEPNF--TLFEKC-EVN-GE
PCNQFGHQENC--KNEEILQSLKYVRPGNGFEPKF--QILEKL-EVN-GE
PCNQFGHQENC--KNDEILNSLKYVRPGGGFEPKF--QLLEKV-DVN-GK
PCNQFGYQENC--TNEEILLSLKYVRPGNGYEPKF--QLLEKV-DVN-GK
PCNQFGHQENC--KNEEILSSLKYVRPGNGFEPKF--QLFEKV-DVN-GK
PCNQFGHQENC--QNEEILNSLKYVRPGGGYQPTF--TLVQKC-EVN-GQ
PCNQFGHQENC--QNEEILNSLKYVRPGGGYQPTF--SLTQKC-DVN-GQ
PCNQFGYQENC--SNGEILPSLQHVRPGNGFQPNF--TLFEKC-DVN-GT
PCNQFGKQEPG--KNSEILLGLKYVRPGGGYVPNF--QLFEKG-DVN-GD
PCNQFGKQEPG--TNSEILLGLKYVCPGSGFVPSF--QLFEKG-DVN-GE
PSNQFGKQEPG--ENSEILPSLKYVRPGGGFVPNF--QLFEKG-DVN-GE
PCNQFGKQEPG--ENSEILPTLKYVRPGGGFVPNF--QLFEKG-DVN-GE
PCNQFGKQEPG--DNKEILPGLKYVRPGGGFVPSF--QLFEKG-DVN-GE
PCNQFGKQEPG--DNLEILPGLKYVRPGKGFLPNF--QLFAKG-DVN-GE
PCNQFYLQEPA--ENHELMNGIMYVRPGNGWKPHQNLHIYGKI-DVN-GE
PCNQFYLQEPA--ENHEIMNGITYVRPGNGWKPHPRLNIYGKL-EVN-GA
PCNQFYLQEPA--ENHELMNGLTYVRPGNGWTPHQELHIYGKI-DVN-GD
PCNQFYLQEPA--ENHELLNGLTHVRPGNG--------------------
PCNQFYLQEPA--ENHELMNGIMYVRPGNGWKPHQNLHIYGKL-DTN-GD
PCNQFYLQEPA--ENHELLSGLKYVRPGHGWEPHKNMHIFGKL-EVN-GE
PCNQFYLQEPA--ENHELLSGLKYVRPGHGWEPHKNMHIFGKL-EVN-GE
PCNQFYLQEPA--ENHELLNGLKYVRPGHGWEPHKNMHIFGKL-EVN-GE
PCNQFLLQEPA--ENHELLNGLKYVRPGNGWEPHGNMHIFGKV-EVN-GD
PCNLFGLQSPE--VNHETLNILKYVRPGGGFVPKF--PVFGKV-EVN-GL
PCNQFGLQSPE--VNHETLNILKYVRPGGGFVPKF--PVFGKV-EVN-GL
PCNQFGLQQPE--ANDEILNGVMYVRPGHGFVPNKKIYFFSKT-QVN-GG
PCNQFGKQEPG--SDEQITEFCQLN-----YGVTF--PIMKKI-DVN-GS
PCNQFAGQDPG--SDESIGEFCQRN-----YGVTF--PMMAKS-DVN-GS
PCDQFGHQEPG--QESEIASFCQKN-----FGVTF--PMMAKI-EVN-GD
PCNQFGGQEPG--DASAIGEFCQRN-----FGVTF--PIMEKS-DVN-GN
PCNQFGAQEPG--SNQTIKQFAKSN-----YGVTF--PLMSKV-DVN-GP
PCNQFGGQEPG--TEEEIQSFCQLN-----YGVSF--PIMKKV-EVN-GD

AASHVFRWLK--RAQRVR----------------------RVQWNFG-KF
GASETFKWLK--SRAGVR----------------------RIEWNFG-KF
-HPHPIVALA--KQAFPG----------------------RVMWNFDGRF
NASPVYNFLK--VAAGDTS---------------------DIGWNFG-KF
KAPGLYKYLK--AKKPGNCGG-------------------FINSNFT-IF
QADPLYKLLT--RHQH------------------------DIEWNFV-KF
--------------------------------------------------
NAAPLYKYLK--AKQTGTLGS-------------------GIKWNFT-KF
NAAPLYQYLK--AKQGGTLVS-------------------AIKWNFT-KF
GAHPLYKYLK--HKQGGTLGD-------------------SIKWNFA-KF
DAAPLYKYLK--HKQGGSLGN-------------------FIKWNFT-KF
KQSPLFKFLK--NEKGGFMFD-------------------AIKWNFT-KF
KASPLFTFLK--NEKGGFMFD-------------------AIKWNFT-KF
NAAPLFDFLK--HAKGGLFGD-------------------NIKWNFT-KF
NEHPIYKYLK--SAQGGILGFD------------------GIKWNFT-KF
NAAPLYKFLK--SERGGLFGE-------------------RIKWNFT-KF
NTAPIYKFLK--SSKGGLFGD-------------------NIKWNFS-KF
KAAPVYKFLK--SSKGGLFGD-------------------GIKWNFA-KF
NASPLYKFLK--KGKWGIFGD-------------------DIQWNFA-KF
EAAPLYKFLK--SQKGGFLGD-------------------GIKWNFT-KF
NTAPLYKYLK--AEKGGLLID-------------------AIKWNFT-KF
NTCPLYNFLK--EQKGGLFGD-------------------AIKWNFA-KF
STAPIYEFLK--SNAGGFLGG-------------------LIKWNFE-KF
STAPIYKFLK--SNAGGFLGD-------------------IIKWNFE-KF
NTAPIYKFLK--SSAGGFLGD-------------------LVKWNFE-KF
NAAPVYKFLK--SKKPSFLGS-------------------RIKWNFT-KF
NAAPIYKFLK--ASKPTFLGS-------------------RIKWNFT-KF
DAAPLYKFLK--ASKPGLFGS-------------------RIKWNFT-KF
KAHPLYEFMK--SLKPGILGTK------------------AIKWNFT-SF
KAHPLYEFMK--ATIPGLFGTK------------------AIKWNFT-SF
KAHPLYSYLK--RCLTGSAGVQ------------------AIKWNFT-SF
NAHPLYEYMK--KTKPGILATK------------------AIKWNFT-SF
HEHPLYHYLK--NTCKGILGTT------------------LVKWNFT-AF
DADDLYKFLK--SRQHGTLTN-------------------NIKWNFS-KF
NAHPLYEFLK--SRLGGALMS-------------------AIKWNFS-KF
DTHPLFSFLK--SELKGTLIN-------------------AIKWNFA-KF
DTHPLFSFLK--SELKGTLIN-------------------AIKWNFA-KF
DAHPLWKYLK--HKKGGTLGD-------------------FIKWNFA-KF
TAHPLFKYLK--MKLKGYFGD-------------------SIKWNFT-KF
DAHPLWKWMKVQPKGRGMLGN-------------------AIKWNFT-KF
DAHPLWKWMKIQPKGKGILGN-------------------AIKWNFT-KF
KAHPLWKWMKAQPKGKGTLGN-------------------NIKWNFT-KF
AAHPLWKWMKEQPKGRGTLGN-------------------NIKWNFT-KF
DAHPLWKWLKEQPNGGGFMGN-------------------GIKWNFT-KF
GAHPLWKWLKDQPNGKGFLGN-------------------GIKWNFT-KF
KADPLYKYLK--SKQKGIFGN-------------------KIKWNFS-KF
DALPLFIYLQ--KTLKGTLTN-------------------SIKWNFT-KF
NASPLWKYLK--HKQGGTLGS-------------------FIKWNFT-KF
SAHPLWKYLK--KEQGGILGD-------------------FIKWNFT-KF
DAHPLWKYLK--HKQGGTLGD-------------------FIKWNFT-KF
DAHPLWKFLK--EKLPSPKGK-------------------DIKWNFT-KF
NAHPLWKWLK--TQANGFITD-------------------DIKWNFS-KF
KAHPLWKYLK--QKQSGFLTD-------------------AIKWNFT-KF
EAHRLWQFLK--QRQGGTLFD-------------------AIKWNFT-KF
NAIPLYKFLKT-HKNTTGTLVN------------------AIKWNFT-KF
ETIPLYRYLK--EKQPGYLPNG------------------QIEYNFV-EF
RTIPLYRYLK--KKLPGYQPNG------------------AIEYNYV-KF
NAIPLYKFLK--QSISSWFSR-------------------DIEWNFV-KF
NAIPLYKFLK--QSTSSWFFR-------------------DIEWNFV-KF
ELPDVWQYLI--EQSE------------------------TPKWNFW-KY
HTHPVYQFLK--RELPVSEGGGGGSGAGK-----------DLIWNFQ-KI
EAEPAFRFLT--DSVHK-----------------------VPKWNFW-KF
EAEPAFRFLT--DSVQK-----------------------VPRWNFW-KF
EAEPAFRFLT--DSVQK-----------------------IPRWNFW-KF
EGEPAFRFLV--DSSKK-----------------------EPRWNFW-KY
EAEPAFRFIV--DSSKK-----------------------EPRWNFW-KY
GANNAYKYLV--EASRK-----------------------EPTWNFW-KY
GANNVYKYLV--ESSGK-----------------------EPDWNFW-KY
GAHPAFKYLA--QTSGK-----------------------EPTWNFW-KY
GAHPAFKYLT--QTSGK-----------------------EPTWNFW-KY
DAHPAYEFLR--RSTGQ-----------------------EPQWNFW-KY
NAHPVFVFLH--AKLLR-----------------------KVSWNFN-KY
GAHPLFAFLR--EALPAPSDDATALMTDPKLITWSPVCRNDVAWNFE-KF
KAHPLFTFLR--NALPTPSDDPTALMTDPKYIIWSPVCRNDIAWNFE-KF
NAHPLFAFLK--EKLPQPSDDPVSLMGDPKFIIWSPVCRNDISWNFE-KF
NAHPLFVYLK--EKLPFPSDNSMALMADPKFIMWSPVNRNDVSWNFE-KF
NAHPLFTFLK--EKLPFPSDEPMPFMSDPKFIIWSPVCRNDIAWNFE-KF
DAHPLFQFLR--EKLPFPSDDPTALMSDPKLINWSPVCRNDVSWNFE-KF
NEHPVFAYLK--DKLPYPYDDPFSLMTDPKLIIWSPVRRSDVAWNFE-KF
NEHPVFAYLK--DKLPYPYDDPFSLMTDPKLIIWSPVRRSDVSWNFE-KF
NTHPVFAYLK--DKLPYPDDDPSSLMQDPRFLVWSPINRTDISWNFE-KF
NEQKVFSFLK--NSCPPTSELFGS----PEHLFWDPMKIHDIRWNFE-KF
KEQKVFTFLK--NSCPPTSDLLGS----SSQLFWEPMKVHDIRWNFE-KF
KEQKFYTFLK--NSCPPTAELLGS----PGRLFWEPMKIHDIRWNFE-KF
KEQKFYTFLK--NSCPPTSELLGT----SDRLFWEPMKVHDIRWNFE-KF
KEQKVFSFLK--HSCPHPSEILGT----FKSISWDPVKVHDIRWNFE-KF
NEQKIFTFLK--RSCPHPSETVVM----SKHTSWEPIKVHDIRWNFE-KF
NHHPLYEFLK--ESCPQTVEKIGK----TDELMYNPVRANDITWNFE-KF
NQHPLYEFLK--DSCPQTVPQIGK----REELMYNPIRVNDITWNFE-KF
NHHPLYEFVK--ESCPQTVDKIGK----TDELMYNPVRPSDITWNFE-KF
--------------------------------------------------
NQHPIYEFVK--VSFRPLPPTSQG----------------VIS--FI-RF
NDHPLYKFLK--ERCPPTVPVIGK----RHQLIYDPIGTNDVIWNFE-KF
NDHPLYKFLK--ERCPPTVPVIGK----RHQLIYDPIGTNDVIWNFE-KF
NDHPLYKFLK--ERCPPTVPVIGK----RHQLIYDPIGTNDVIWNFE-KF
DHHPLYKFLK--EHCPQTVPIIGD----RHQLMYNPIGTNDIIWNFE-KF
NEDPLFTYLK--EALPFVNPVIGD----IKKFYWSPIKVNDIRWNFE-RF
NEDPLFSYLK--ESLPFVNPVIGD----LKKFYWSPIKVNDIRWNFE-KF
SEDPLFTSIK--ASCPPTTNNIGI----TSELYWTPIKANDIYWNWN-KF
NADSVYNYLK--SQKAGLLGFK------------------GIKWNFE-KF
NTNEVFQFLK--KEKAGILGTE------------------MIKWNFT-KF
NTHPVYQFLK--SEKKQLFME-------------------RIKWNFE-KF
DANPVFKYLK--SQKKQFMME-------------------MIKWNFE-KF
GAEPLFDWLK--TQKGGLLTS-------------------DIKWNFS-KF
NADPLYEWMK--NEKPGLMGLK------------------RIKWNFE-KF

LVDRKGRVRGYFSPHTRPMEFEDAIKALLDEPVDADAS-------
LIDRDGKVRGYYPPQTRPRVFEGDVEALIGEKATEALA-------
VFDRNGVPVARFGNSAKPEEIEAAIANA-----------------
LVRPDGTVFGRYAPTTGPLSLEKYIVELINSR-------------
LTDRQGVPVERLNAGIHPYTLEDMVENLLR---------------
LVDRKGNIHKRYGAELEPVALTDDIELLLGR--------------
--ER--PADGRSPRSTVS---------------------------
LVNKEGVPINRYAPTTDPMDIAKDIEKLL----------------
LVNKEGIPVKRYAPTTDPMDIAKDIEKLL----------------
LVNKDGQPVDRYAPTTSPSSIVKDIDKLLG---------------
LVDKNGVPVARYSPTTNPLDIVKDIDKLL----------------
LVGRDGKIIKRFGPTTDPKDMEKDIKEALGEKL------------
LVGRDGKIIKRLGPTTDPKDMKKDIEAALGERM------------
LIDQEGHPVKRYAPTTSPKHMMKDIDDLLKN--------------
LIDKDGKVVERYSPNREPKNFEADVEKLLAA--------------
LVDKEGHVVNRYAPTSSPLSIENDIKNLLGA--------------
LVDKEGRVVERYAPTTSPLSMEKDIKKLLGSS-------------
LVDKDGNVVDRFAPTTSPLSIEKDVKKLLGVTA------------
LVDKNGQAVQRYYPTTSPLTLEHDIKNLLNIS-------------
LVGKDGKVVERYAPTTSPLKIENDIQKLLGTS-------------
LVSPDGKVLQRYSPRTSPLQFEKDIQTALGQASS-----------
LVDRQGNVVDRYAPTTSPLEIEKDIVKLLASA-------------
LIDKKGKVVERYPPTTSPFQIEKDIQKLLAA--------------
LVDKKGKVVERYPPTTSPFQIEKDIQKLLAA--------------
LVDKTGKVVERYPPTTSPFQIEKDIQKLLAA--------------
LVGKDGQVIDRYGTTVSPLSIQKDIEKALAQEL------------
LVGKDGLVIDRYGTMVTPLSIEKDIKKALEDA-------------
LIDKNGKVINRYSTATSPLSFEKDILKALED--------------
LIDRHGVPVERFSPGASVEEIEKKLLPILNESN------------
LIDRHGVPVERFSPGASVEDIEKKLLPLLGGARI-----------
LIDRHGVPVARFSPGASVEEIEMQLLPLFEGEVVSGPS-------
LIDRDGVPVERFSPGASVKDIEEKLIPLLGSARL-----------
LVDKDGHAVCRFAPGATVSEIEKKLLPLLQADSGDAKVLPSTQS-
LVDRQGQPVKRYSPTTAPYDIEGDIMELLEKK-------------
LIDRKGQPVKRYSPTTAPNEILDDIMELLKQK-------------
LVDREGVPRKRYSPQTEPLDIEKDIIDLLKQ--------------
LVDREGVPRKRYSPQTEPLDIEKDIIDLLKQ--------------
LVDRQGQPFKRYGNSTAPFDFKKDIESLL----------------
LISRKGIPVKRYGPTTSPISDCQADIEAELNK-------------
LIDKNGCVVKRYGPMEEPQVIEKDLPCYL----------------
LIDKNGCVVKRYGPMEEPLVIEKDLPHYF----------------
LIDKEGRVVKRYAPLDDPDVVAKDLPAHL----------------
LIDREGQVVKRYGPMDDPSVVEKDLPKYL----------------
LIDREGQVVKRYGPLDDPSVVENDLPQYLANNS------------
LINREGQVVKRYSPLQDPSVVEKDLSKYL----------------
ICDKNGIPVKRYAPTTEPLSLVPDIEKYLCQ--------------
LIDRNGIPYKRYSPTTDPEDMTKDIEKLLSAS-------------
IINKDGVPVERHGPNTDPLDLVKSLEKYW----------------
IVNKEGKVVERHGPNVAPSNLKNHLEKYF----------------
IIDKNGQPVERHGPSTNPKDLVKSLEKYW----------------
IVNDEGVPVERHASSVKPLTLLESLQKLW----------------
IINKEGKVVSRFAPTVDPLQMESELKKYF----------------
VVDKEGQPVHRYAPTTDPLDIEPDLLKLF----------------
IVDKNGQPVERHGPQTSPLQLRDNLKKYFAQ--------------
LVTKQGIPYKRFAPNAKPLDMVKDIEELLNQ--------------
LVGRDGIPRERHPPTTPPMHLNASIYKMLGP--------------
LIDRKGIPRERFPSSTPPMKMEKSIQRMLSQ--------------
LVDRNGTPVSRYSSITPPNSMES----------------------
LVDKSGNPVSRYSSITPPNSMEAEIRKLLDVSSK-----------
VIGRNGQLIDFLDHFQMENVIEPIIIKALNVKEDL----------
LVDHEGRPIRLFYHNWDQGDVEGAIYKALHDARAVGALKTGRTTH
LVNPEGKVVRFWRTDEPLESIRQEVTMLVREIIVKKRVEL-----
LVNPEGKVVRFWRTDEPMESIRREVTALVREIILKKRVEL-----
LVSPEGQVVRFWKPEEPVSDIRKEATTLVRNIILKKRQEL-----
LVNPEGQVVKFWRPEEPIEVIRPDIAALVRQVIIKKKEDL-----
LVNPEGQVVKFWRPEEPLEAIRPHVSQMIGQIILKKKEDL-----
LIDTDGKVVDAWGPEVSVKEIRPRITEMVRKLIIKRKEEL-----
LIDVNGGVVDAWGPKVPVKELRPKIAEMVRQIILKKKEEL-----
LVAPDGKVVGAWDPTVSVEEVRPQITALVRKLILLKREDL-----
LVDPDGKVVGAWDPTVPVAEIKPRITEQVMKLILRKREDL-----
LLDGSGNVINEWGPSISVSQVKDEILKAIQKLKNTHAEL------
LIDRKGNPYKYYDDEIEPNDLINDIEHLLNGSA------------
LVGPDGVPLRRYSRRFQTIDIEPDIEALLSQGPSCA---------
LVGPDGVPVRRYSRRFRTIDIEPDIETLLSQQSGNS---------
LIGPDGEPFKRYSRRFLTIDIDADIKELLKRTK------------
LIGPDGEPYKRYSRSFLTIDIEADIQELLKRVK------------
LIGSDGVPFKRYSRRFLTSGIDGDIKKLLSIPK------------
LIGPDGVPFKRYSRKFLTSSIEGDIKKLLSQ--------------
LIGPEGEPFRRYSRTFPTINIEPDIKRLLKVAI------------
LIGPEGEPFRRYSRSFQTINIEPDIKRLLKVAI------------
LIGPEGEPFKRYSKKFPTIDIEPDVQRLLRLTKT-----------
LVGPDGVPVMRWFHHTPVRIVQSDIMEYLNQTSTQ----------
LVGPDGVPVMHWFHQAPVSTVKSDILEYLKQFNTH----------
LVGPDGIPVMRWYHRTTVSNVKMDILSYMRRQAALSARGK-----
LVGPDGIPIMRWHHRTTVSNVKMDILSYMRRQAALGVKRK-----
LVGPDGIPVMRWSHRATVSSVKTDILAYLKQFKTK----------
LVGPDGVPVMRWFHQAPVSTVKSDIMAYLSHFKTI----------
LIDRQGRPRFRFHPTAWSHGDVVQPFIEQLLNEDPDSNALSP---
LIDSEGRPRFRFHPTAWSHGEVVQKFTDQLVSEQVKEVQGEVKKS
LIDRNGQPRFRFHPTAWSHGDVVTPFIEQLLAEPAN---------
---------------------------------------------
FTPRSNNKIICFGGRN-----------------------------
LVDKKGRPRYRFHPENWVQGTAVKPYIDELEREI-----------
LVDKKGRPRYRFHPENWVQGTAVKPYIDELEREI-----------
LVDKKGRPRYRFHPENWVQGTAVKPYIDELEREI-----------
LIDKKGHPRYRFHPSAWVQGSVIAPFIDELEREI-----------
LITADGTPFRRYELHCPID-IVEKDIADLL---------------
LIAGDGMPFKRYNH-------------------------------
LLDKNGMIRYRFGSAVTATQLKPWIDQLLNEK-------------
LVDSNGKVVQRFSSLTKPSSLDQEIQSLLSK--------------
LIDKEGNVIERYGSNTKPSAIAPAIEKLLSQ--------------
LINKQGEVVERFSSAGDPMRNIAPAVAKLLAEA------------
LVDKSGQVVARFSSMATPASLAPEIEKVLNA--------------
LINKEGDVVGRYGSTSSPLSLENDIKKAL----------------
LIGKDGKVKGRWASTTKPESLKEAILKELGE--------------
