# Supplementary material for: Modular evolution of glutathione peroxidase genes in association with different biochemical properties of their encoded proteins in invertebrate animals
Source: BMC Evol Biol. 2009 Apr 6;9:72. doi: 10.1186/1471-2148-9-72 (PMC2679728; doi:10.1186/1471-2148-9-72)
Supplement: Additional file 3 — Tree Puzzle. Tree of GPx proteins in NEWICK format. [file 1471-2148-9-72-S3.zip › sup3]

[ lh=-20716.783747 ](ABO97353-O:0.17126,((((CAB03004-:0.02426,CAE60228-:0.03916)67:0.35533,
XP_0018975:0.28994,CAD38524-:0.26910)93:0.21881,(((XP_812806-:0.05165,
CAC85914-T:0.03650)67:0.02146,XP_812807-:0.12391)64:0.06607,XP_824159-:0.10046,
CAJ04927-L:0.24824)89:0.67979,(EgGPx1-Ech:0.33577,AV672461-C:0.34136)
86:0.21179,(XP_313166-:0.04463,EAT35788-A:0.12114)85:0.38063,((NP_191867-:0.06848,
NP_566128-:0.07180)68:0.13330,CAC17628-O:0.10466)83:0.49924,(ShGPx1-Sch:0.00001,
FhGPx1-Fas:0.00001)78:0.42959,((NP_180080-:0.03738,BAD72440-O:0.11391)
61:0.03896,NP_194915-:0.00777)77:0.42532,((NP_0010183:0.03567,SINFRUP743:0.12806)
93:0.19962,(NP_056511-:0.02963,NP_077160-:0.04499)80:0.00977)76:1.05717,
((AAX96834-O:0.10464,NP_180715-:0.17281)62:0.01031,NP_181863-:0.19801)
72:0.30278,XP_0021286:1.15556,(BAA22780-:0.03874,CAA50793-:0.02022)66:0.41877,((AAU34080-:0.02597,
SjGPx2-Sch:0.05425)83:0.23003,(PwGPx1:0.17724,PwGPx2:0.15264)80:0.15840)
64:0.35916,(AAP80851-G:1.18864,NP_009803-:0.21544,XP_757931-:0.35311,
BAA83594-C:0.52040,EDP08068-C:0.40695,EDP03176-C:0.59819,CAE76176-:0.54970)
61:0.59273,(NP_0010476:0.04759,NP_192897-:0.08176)61:0.39962,(((
NP_001500-:0.10261,NP_034473-:0.11658)87:0.01810,((AAH37027-:0.03893,
AAP50261-:0.02878)93:0.10542,(AAH13526-:0.16062,NP_874360-:0.09317)
75:0.03188)74:0.06988)84:0.49939,((CAA68491-:0.05117,AAH86649-:0.05623)
96:0.13715,((NP_0010046:0.08913,SINFRUP832:0.07779)71:0.05197,(AAO86703-D:0.09088,
SINFRUP515:0.09753)54:0.00001)76:0.11707,((CAA48394-:0.01441,AAH54848-:0.03320)
68:0.11185,SINFRUP721:0.19720)74:0.10764)78:0.35952,((CR6907642-:0.11362,
SINFRUP748:0.00001)93:1.01979,(((CAA44965-:0.00001,CAA48881-:0.00001)
77:0.00789,CAA48880-:0.02109)64:0.14720,AAB58573-:0.07271)55:0.32362,
AAT28332-:0.07443,CAD38523-:0.24429,NP_509616-:0.09043,AAF60893-:0.19062,
NP_509615-:0.34714,AK113705-C:1.16912)60:0.87939)58:0.80324,(AAR96123-:0.09217,
AAT85827-:0.05806)52:0.34269,(((SINFRUP000:0.04160,Q4RSM6-Tet:0.03506)
99:0.09188,NP_956516-:0.09280)97:0.09276,(Q8TED1-Hom:0.05791,NP_081403-:0.11064)
73:0.13372)51:1.15325,XP_313168-:1.01315,NP_611393-:0.99566,CAE03446-O:0.50799,
NP_564813-:0.57153,AAC14468-:0.36280,SjGPx1-Sch:0.40020,CT032433-P:0.28875,
SmedGPx2-:0.48250,CR730579-T:0.36691,AAO86705-D:0.34281,CR708872-T:0.42838,
NP_0010072:0.38729,ABC25026-H:0.39019,BAE07196-:0.44396,XP_623095-:0.45013,
XP_969937-:0.43872,XP_969867-:0.55206,XP_0011208:0.45743,ABA25916-:0.23001,
EAT39816-A:0.53278,SmedGPx1-S:1.42461,EDP05620-C:0.89845,SmedGPx3-:0.93652)
56:0.45677,AAM93975-G:1.66435,AAL14348-C:0.41839)51:0.63985,CAL54783-O:0.31144);
